# Supplementary material for: Structure of a cleavage-independent HIV Env recapitulates the glycoprotein architecture of the native cleaved trimer
Source: Nat Commun. 2018 May 16;9:1956. doi: 10.1038/s41467-018-04272-y (PMC5955915; doi:10.1038/s41467-018-04272-y)
Supplement: Supplementary file 5 — Supplementary Data 1 [file 41467_2018_4272_MOESM5_ESM.xlsx]

## Sheet: Sheet1
Supplementary Data 1. Library of glycan structures identified on BG505 NFL.664 trimer, related to Figure 5.
Library of glycan structures identified on BG505 NFL.664 trimers. Structures were identified and verified by ion mobility mass spectrometry and are represented using the Oxford glycan nomenclature (Oxford) as previously described in Harvey, D.J. et al. Proteomics (2011). (Da: Dalton; Calc: Calculated. Ions are explained below the table).
BG505 NFL2 - 293F cells
Mass [Da]	m/z		Composition				Ion	Structure of neutral glycan
	Found	Calc.	HexNAc	Hex	Fuc	Neu5Ac
1234.4	1331.4	1331.4	2	5	0	0	a
1259.5	1356.4	1356.4	3	3	1	0	a
1275.5	1372.5	1372.4	3	4	0	0	a
1396.5	1493.5	1493.5	2	6	0	0	a
1421.5	1518.5	1518.5	3	4	1	0	a
	1711.6	1711.6				1	b
1437.5	1534.5	1534.5	3	5	0	0	a	Major
	1727.6	1727.6				1	b
1462.5	1559.5	1559.5	4	3	1	0	a
1558.5	1655.5	1655.5	2	7	0	0	a	Major
1583.6	1680.5	1680.5	3	5	1	0	a
	1873.7	1873.7				1	b
1599.6	1696.5	1696.5	3	6	0	0	a
	1889.6	1889.6				1	b
1624.6	1721.6	1721.6	4	4	1	0	a	Major
	1914.7	1914.7				1	b
1640.6	1737.6	1737.6	4	5	0	0	a
	1930.7	1930.7				1	b
	2221.8	2221.7				2	b
1665.6	1762.6	1762.6	5	3	1	0	a	Major
1720.6	1817.6	1817.6	2	8	0	0	a
1786.6	1883.6	1883.6	4	5	1	0	a
	2076.8	2076.7				1	b
	1183.4	1183.4					c
1827.7	1924.6	1924.6	5	4	1	0	a
1882.6	1979.6	1979.6	2	9	0	0	a
1989.7	2086.7	2086.7	5	5	1	0	a
	2279.8	2279.8				1	b
2151.8	2441.9	2441.9	5	6	1	1	b
	2732.9	2732.9				2	b
	1366	1366					d
	1511.5	1511.5				3	c
	1007.3	1007.3					d
2354.9	1467.5	1467.5	6	6	1	2	c
2516.9	1548.4	1548.5	6	7	1	2	c
	1548.4	1548.5				2	c
	1694.1	1694.1				3	c
	1129.1	1129.1					d
	1839.6	1839.6				4	c
BG505 NFL2 - CHO cells
Mass [Da]	m/z		Composition				Ion	Structure of neutral glycan
	Found	Calc.	HexNAc	Hex	Fuc	Neu5Ac
1072.4	1169.4	1169.3	2	4	0	0	a
1113.4	1210.4	1210.4	3	3	0	0	a
1234.4	1331.4	1331.4	2	5	0	0	a
1259.5	1356.4	1356.4	3	3	1	0	a
1275.5	1372.5	1372.4	3	4	0	0	a
1316.5	1413.5	1413.5	4	3	0	0	a
1396.5	1493.5	1493.5	2	6	0	0	a
1421.5	1518.5	1518.5	3	4	1	0	a
1437.5	1534.5	1534.5	3	5	0	0	a	Major
1462.5	1559.5	1559.5	4	3	1	0	a
1478.5	1575.5	1575.5	4	4	0	0	a
1558.5	1655.5	1655.5	2	7	0	0	a	Major
1583.6	1680.5	1680.5	3	5	1	0	a
1599.6	1696.5	1696.5	3	6	0	0	a
1624.6	1721.6	1721.6	4	4	1	0	a	Major
1640.6	1737.6	1737.6	4	5	0	0	a
	1930.7	1930.7				1	b
1665.6	1762.6	1762.6	5	3	1	0	a
1720.6	1817.6	1817.6	2	8	0	0	a
1745.6	1842.6	1842.6	3	6	1	0	a
1786.6	1883.6	1883.6	4	5	1	0	a
	2076.8	2076.7				1	b
	1086.8	1086.8					d
1882.6	1979.6	1979.6	2	9	0	0	a
	1038.3	1038.3					c
1989.7	2086.7	2086.7	5	5	1	0	a
	2279.8	2279.8				1	b
2005.7	2295.8	2295.8	5	6	0	1	b	Not fragmented. Probably triantennary.
2044.7	2141.7	2141.7	2	10	0	0	a
2151.8	2248.8	2248.8	5	6	1	0	a	Major
	1172.8	1172.9					e
	2441.9	2441.9				1	b
2354.9	2451.8	2451.8	6	6	1	0	a
2516.9	2613.9	2613.9	6	7	1	0	a
Ions:	a = [M+H2PO4]-
	b = [M-H]-
	c = [M-H2]2-
	d= [M-H3]3-
	e = [M+(H2PO4)2]2-
