# Supplementary material for: Structure of a cleavage-independent HIV Env recapitulates the glycoprotein architecture of the native cleaved trimer
Source: Nat Commun. 2018 May 16;9:1956. doi: 10.1038/s41467-018-04272-y (PMC5955915; doi:10.1038/s41467-018-04272-y)
Supplement: Supplementary file 6 — Supplementary Data 2 [file 41467_2018_4272_MOESM6_ESM.xlsx]

## Sheet: Sheet1
Supplementary Data 2. N-linked glycopeptide compositions of trypsin- and chymotrypsin-digested BG505 NFL.664 trimers produced in HEK 293F cells identified by LC-ESI MS, related to Figure 5.
Site-specific N-glycosylation analysis of BG505 NFL.664. Relative quantification of the microheterogeneity of 20 N-glycosylation sites of BG505 NFL.664 produced in HEK 293F cells. The glycoproteins were enzymatically digested using trypsin or chymotrypsin and analyzed by LC-ESI MS. The bar graph represents the means of two analytical replicates and the pie charts display the overall abundance of …
Site	Sequence	Glycan/Modification	XIC area	Exp. M	Calc. M
Trypsin - Replicate 1
88	K.HNVWATHACVPTDPNPQEIHLEnVTEEFNmWK.N	HexNAc(2)Hex(5), Oxidation	294000000	5075.18	5075.17
88	K.HNVWATHACVPTDPNPQEIHLEnVTEEFNMWK.N	HexNAc(2)Hex(5)	699000000	5059.1848 - 5059.1953	5059.18
88	K.HNVWATHACVPTDPNPQEIHLEnVTEEFNMWK.N	HexNAc(2)Hex(6)	296000000	5221.2194 - 5221.2484	5221.23
88	K.HNVWATHACVPTDPNPQEIHLEnVTEEFNMWK.N	HexNAc(2)Hex(7)	215000000	5383.2724 - 5383.2966	5383.29
88	K.HNVWATHACVPTDPNPQEIHLEnVTEEFNMWK.N	HexNAc(2)Hex(8)	213000000	5545.35	5545.34
88	K.HNVWATHACVPTDPNPQEIHLEnVTEEFNMWK.N	HexNAc(2)Hex(9)	268000000	5707.41	5707.39
88	K.HNVWATHACVPTDPNPQEIHLEnVTEEFNMWK.N	HexNAc(3)Hex(4)	197000000	5100.23	5100.21
88	K.HNVWATHACVPTDPNPQEIHLEnVTEEFNMWK.N	HexNAc(3)Hex(4)Fuc(1)	80100000	5246.2653 - 5246.2844	5246.26
88	K.HNVWATHACVPTDPNPQEIHLEnVTEEFNmWK.N	HexNAc(3)Hex(5), Oxidation	190000000	5278.2439 - 5278.2632	5278.25
88	K.HNVWATHACVPTDPNPQEIHLEnVTEEFNMWK.N	HexNAc(3)Hex(5)	224000000	5262.2395 - 5262.2570	5262.26
88	K.HNVWATHACVPTDPNPQEIHLEnVTEEFNMWK.N	HexNAc(3)Hex(5)Fuc(1)	138000000	5408.3191 - 5408.3267	5408.32
88	K.HNVWATHACVPTDPNPQEIHLEnVTEEFNmWK.N	HexNAc(3)Hex(5)NeuAc(1), Oxidation	354000000	5569.3513 - 5569.3693	5569.35
88	K.HNVWATHACVPTDPNPQEIHLEnVTEEFNMWK.N	HexNAc(3)Hex(6)	276000000	5424.3264 - 5424.3317	5424.31
88	K.HNVWATHACVPTDPNPQEIHLEnVTEEFNmWK.N	HexNAc(4)Hex(3)Fuc(1), Oxidation	885000000	5303.3	5303.29
88	K.HNVWATHACVPTDPNPQEIHLEnVTEEFNMWK.N	HexNAc(4)Hex(3)Fuc(1)	304000000	5287.2964 - 5287.3054	5287.29
88	K.HNVWATHACVPTDPNPQEIHLEnVTEEFNmWK.N	HexNAc(4)Hex(4)Fuc(1), Oxidation	1760000000	5465.3469 - 5465.3549	5465.34
88	K.HNVWATHACVPTDPNPQEIHLEnVTEEFNMWK.N	HexNAc(4)Hex(4)Fuc(1)	1180000000	5449.3449 - 5449.3637	5449.34
88	K.HNVWATHACVPTDPNPQEIHLEnVTEEFNMWK.N	HexNAc(4)Hex(4)Fuc(1)NeuAc(1)	189000000	5740.4416 - 5740.4544	5740.44
88	K.HNVWATHACVPTDPNPQEIHLEnVTEEFNmWK.N	HexNAc(4)Hex(5), Oxidation	736000000	5481.3326 - 5481.3540	5481.33
88	K.HNVWATHACVPTDPNPQEIHLEnVTEEFNMWK.N	HexNAc(4)Hex(5)	2660000000	5465.3549 - 5465.3562	5465.34
88	K.HNVWATHACVPTDPNPQEIHLEnVTEEFNmWK.N	HexNAc(4)Hex(5)Fuc(1), Oxidation	235000000	5627.3971 - 5627.4136	5627.39
88	K.HNVWATHACVPTDPNPQEIHLEnVTEEFNMWK.N	HexNAc(4)Hex(5)Fuc(1)	882000000	5611.4102 - 5611.4157	5611.4
88	K.HNVWATHACVPTDPNPQEIHLEnVTEEFNMWK.N	HexNAc(4)Hex(5)Fuc(1)NeuAc(1)	526000000	5902.51	5902.49
88	K.HNVWATHACVPTDPNPQEIHLEnVTEEFNmWK.N	HexNAc(4)Hex(5)NeuAc(1), Oxidation	598000000	5772.4358 - 5772.4480	5772.43
88	K.HNVWATHACVPTDPNPQEIHLEnVTEEFNMWK.N	HexNAc(4)Hex(5)NeuAc(1)	1760000000	5756.4343 - 5756.4528	5756.43
88	K.HNVWATHACVPTDPNPQEIHLEnVTEEFNmWK.N	HexNAc(5)Hex(3)Fuc(1), Oxidation	717000000	5506.3566 - 5506.3772	5506.37
88	K.HNVWATHACVPTDPNPQEIHLEnVTEEFNmWK.N	HexNAc(5)Hex(4)Fuc(1), Oxidation	1110000000	5668.4284 - 5668.4392	5668.42
88	K.HNVWATHACVPTDPNPQEIHLEnVTEEFNMWK.N	HexNAc(5)Hex(4)Fuc(1)	715000000	5652.4265 - 5652.4411	5652.42
88	K.HNVWATHACVPTDPNPQEIHLEnVTEEFNmWK.N	HexNAc(5)Hex(5)NeuAc(1), Oxidation	545000000	5975.5166 - 5975.5252	5975.51
88	K.HNVWATHACVPTDPNPQEIHLEnVTEEFNMWK.N	HexNAc(5)Hex(5)NeuAc(1)	796000000	5959.5071 - 5959.5339	5959.51
88	K.HNVWATHACVPTDPNPQEIHLEnVTEEFNMWK.N	HexNAc(5)Hex(6)Fuc(1)NeuAc(1)	943000000	6267.6461 - 6267.6486	6267.62
88	K.HNVWATHACVPTDPNPQEIHLEnVTEEFNMWK.N	HexNAc(5)Hex(6)Fuc(1)NeuAc(2)	410000000	6558.7204 - 6558.7240	6558.72
88	K.HNVWATHACVPTDPNPQEIHLEnVTEEFNMWK.N	HexNAc(5)Hex(6)Fuc(1)NeuAc(3)	679000000	6849.8296 - 6849.8332	6849.81
88	K.HNVWATHACVPTDPNPQEIHLEnVTEEFNMWK.N	HexNAc(6)Hex(7)Fuc(1)NeuAc(2)	110000000	6923.86	6923.85
190	R.LDVVQINENQGnR.S	HexNAc(2)Hex(5)	195000000	2714.1826 - 2714.1828	2714.18
190	R.LDVVQINENQGnR.S	HexNAc(3)Hex(3)Fuc(1)	353000000	2739.2156 - 2739.2187	2739.21
190	R.LDVVQINENQGnR.S	HexNAc(3)Hex(4)	13400000	2755.21	2755.2
190	R.LDVVQINENQGnR.S	HexNAc(3)Hex(4)Fuc(1)	30900000	2901.26	2901.26
190	R.LDVVQINENQGnR.S	HexNAc(3)Hex(4)Fuc(1)NeuAc(1)	361000000	3192.36	3192.36
190	R.LDVVQINENQGnR.S	HexNAc(3)Hex(5)Fuc(1)	91200000	3063.32	3063.31
190	R.LDVVQINENQGnR.S	HexNAc(3)Hex(5)Fuc(1)NeuAc(1)	160000000	3354.42	3354.41
190	R.LDVVQINENQGnR.S	HexNAc(4)Hex(4)Fuc(1)	448000000	3104.3481 - 3104.3513	3104.34
190	R.LDVVQINENQGnR.S	HexNAc(4)Hex(4)Fuc(1)NeuAc(1)	2370000000	3395.4330 - 3395.4469	3395.44
190	R.LDVVQINENQGnR.S	HexNAc(4)Hex(5)Fuc(1)	21700000	3266.4022 - 3266.4033	3266.39
190	R.LDVVQINENQGnR.S	HexNAc(4)Hex(5)Fuc(1)NeuAc(1)	4620000000	3557.4968 - 3557.5015	3557.49
190	R.LDVVQINENQGnR.S	HexNAc(5)Hex(3)Fuc(1)	1510000000	3145.3744 - 3145.3786	3145.37
190	R.LDVVQINENQGnR.S	HexNAc(5)Hex(4)Fuc(1)	1150000000	3307.4245 - 3307.4314	3307.42
190	R.LDVVQINENQGnR.S	HexNAc(5)Hex(6)Fuc(1)NeuAc(2)	565000000	4213.7124 - 4213.7329	4213.72
190	R.LDVVQINENQGnR.S	HexNAc(6)Hex(6)Fuc(1)NeuAc(2)	91400000	4416.81	4416.8
197	R.LINCnTSAITQACPK.V	HexNAc(2)Hex(5)	316000000	2906.2326 - 2906.2485	2906.24
197	R.LINCnTSAITQACPK.V	HexNAc(2)Hex(6)	946000000	3068.2960 - 3068.3044	3068.29
197	R.LINCnTSAITQACPK.V	HexNAc(2)Hex(7)	1470000000	3230.3493 - 3230.3564	3230.35
197	R.LINCnTSAITQACPK.V	HexNAc(2)Hex(8)	5130000000	3392.3967 - 3392.4095	3392.4
197	R.LINCnTSAITQACPK.V	HexNAc(2)Hex(9)	10600000000	3554.4524 - 3554.4660	3554.45
197	R.LINCnTSAITQACPK.V	HexNAc(3)Hex(4)Fuc(1)	22300000	3093.33	3093.33
197	R.LINCnTSAITQACPK.V	HexNAc(3)Hex(5)Fuc(1)NeuAc(1)	215000000	3546.4625 - 3546.4826	3546.47
197	R.LINCnTSAITQACPK.V	HexNAc(4)Hex(3)Fuc(1)	560000000	3134.3546 - 3134.3590	3134.35
197	R.LINCnTSAITQACPK.V	HexNAc(4)Hex(4)Fuc(1)NeuAc(1)	243000000	3587.51	3587.5
197	R.LINCnTSAITQACPK.V	HexNAc(5)Hex(3)Fuc(1)	245000000	3337.4369 - 3337.4387	3337.43
197	R.LINCnTSAITQACPK.V	HexNAc(5)Hex(4)Fuc(1)	673000000	3499.48	3499.48
197	R.LINCnTSAITQACPK.V	HexNAc(5)Hex(6)Fuc(1)NeuAc(1)	358000000	4114.7	4114.68
197	R.LINCnTSAITQACPK.V	HexNAc(5)Hex(6)Fuc(1)NeuAc(2)	16900000	4405.79	4405.78
234	K.FnGTGPCPSVSTVQCTH.G	HexNAc(2)Hex(6)	96000000	3226.2681 - 3226.2776	3226.27
234	K.FnGTGPCPSVSTVQCTH.G	HexNAc(2)Hex(7)	30300000	3388.32	3388.32
234	K.FnGTGPCPSVSTVQCTH.G	HexNAc(2)Hex(8)	2000000000	3550.3755 - 3550.3877	3550.37
234	K.FnGTGPCPSVSTVQCTH.G	HexNAc(2)Hex(9)	1150000000	3712.4223 - 3712.4412	3712.43
262	S.VSTVQCTHGIKPVVSTQLLLnGSLAEEEVMIR.S	HexNAc(2)Hex(8)	217000000	5210.4309 - 5210.4372	5210.42
262	S.VSTVQCTHGIKPVVSTQLLLnGSLAEEEVMIR.S	HexNAc(2)Hex(9)	729000000	5372.4874 - 5372.4890	5372.48
262	Q.CTHGIKPVVSTQLLLnGSLAEEEVMIR.S	HexNAc(2)Hex(9)	185000000	4858.22	4858.2
262	H.GIKPVVSTQLLLnGSLAEEEVMIR.S	HexNAc(2)Hex(8)	626000000	4298.0111 - 4298.0277	4298.01
262	H.GIKPVVSTQLLLnGSLAEEEVMIR.S	HexNAc(2)Hex(9)	1580000000	4460.0764 - 4460.0815	4460.06
276	R.SEnITNNAK.N	HexNAc(2)Hex(5)	15700000000	2205.8984 - 2205.9089	2205.9
276	R.SEnITNNAK.N	HexNAc(2)Hex(6)	5940000000	2367.9514 - 2367.9623	2367.95
276	R.SEnITNNAK.N	HexNAc(2)Hex(7)	9170000000	2530.0018 - 2530.0161	2530.01
276	R.SEnITNNAK.N	HexNAc(2)Hex(8)	7820000000	2692.0597 - 2692.0698	2692.06
276	R.SEnITNNAK.N	HexNAc(3)Hex(4)Fuc(1)NeuAc(1)	4540000	2684.0854 - 2684.0902	2684.08
276	R.SEnITNNAK.N	HexNAc(3)Hex(5)	711000000	2408.9772 - 2408.9875	2408.98
276	R.SEnITNNAK.N	HexNAc(3)Hex(6)	411000000	2571.0235 - 2571.0427	2571.03
276	R.SEnITNNAK.N	HexNAc(5)Hex(3)Fuc(1)	20700000	2637.09	2637.09
276	R.SEnITNNAK.N	HexNAc(5)Hex(4)Fuc(1)	1240000000	2799.1331 - 2799.1487	2799.14
276	R.SEnITNNAK.N	HexNAc(5)Hex(6)Fuc(1)NeuAc(2)	475000000	3705.4449 - 3705.4551	3705.44
295	K.NILVQFNTPVQInCTR.P	HexNAc(2)Hex(8)	85100000	3618.57	3618.58
295	K.NILVQFNTPVQInCTR.P	HexNAc(2)Hex(9)	452000000	3780.6302 - 3780.6397	3780.63
295	F.NTPVQInCTR.P	HexNAc(2)Hex(8)	602000000	2904.16	2904.17
295	F.NTPVQInCTR.P	HexNAc(2)Hex(9)	624000000	3066.2111 - 3066.2333	3066.22
332	R.QAHCnVSK.A	HexNAc(2)Hex(6)	1360000	2320.92	2320.91
332	R.QAHCnVSK.A	HexNAc(2)Hex(7)	3570000	2482.9655 - 2482.9688	2482.96
332	R.QAHCnVSK.A	HexNAc(2)Hex(8)	6280000	2645.03	2645.02
332	R.QAHCnVSK.A	HexNAc(2)Hex(9)	119000000	2807.0660 - 2807.0708	2807.07
339	K.ATWnETLGK.V	HexNAc(2)Hex(5)	369000000	2234.9265 - 2234.9391	2234.93
339	K.ATWnETLGK.V	HexNAc(2)Hex(6)	130000000	2396.99	2396.98
339	K.ATWnETLGK.V	HexNAc(2)Hex(7)	1380000000	2559.0343 - 2559.0453	2559.04
339	K.ATWnETLGK.V	HexNAc(2)Hex(8)	16200000000	2721.0930 - 2721.0987	2721.09
339	K.ATWnETLGK.V	HexNAc(2)Hex(9)	40200000000	2883.1509 - 2883.1535	2883.14
355	K.HFGnNTIIR.F	HexNAc(2)Hex(5)	9710000000	2286.9809 - 2286.9939	2286.99
355	K.HFGnNTIIR.F	HexNAc(2)Hex(6)	2200000000	2449.0401 - 2449.0463	2449.04
355	K.HFGnNTIIR.F	HexNAc(2)Hex(7)	2850000000	2611.0947 - 2611.1011	2611.09
355	K.HFGnNTIIR.F	HexNAc(2)Hex(9)	411000000	2935.21	2935.2
355	K.HFGnNTIIR.F	HexNAc(3)Hex(4)Fuc(1)	5940000000	2474.0636 - 2474.0788	2474.07
355	K.HFGnNTIIR.F	HexNAc(3)Hex(4)Fuc(1)NeuAc(1)	6420000000	2765.1606 - 2765.1741	2765.16
355	K.HFGnNTIIR.F	HexNAc(3)Hex(5)	3210000000	2490.0690 - 2490.0713	2490.06
355	K.HFGnNTIIR.F	HexNAc(3)Hex(5)Fuc(1)	3870000000	2636.1203 - 2636.1316	2636.12
355	K.HFGnNTIIR.F	HexNAc(3)Hex(5)Fuc(1)NeuAc(1)	4760000000	2927.2259 - 2927.2280	2927.22
355	K.HFGnNTIIR.F	HexNAc(3)Hex(5)NeuAc(1)	1250000000	2781.1658 - 2781.1665	2781.16
355	K.HFGnNTIIR.F	HexNAc(3)Hex(6)	2370000000	2652.1084 - 2652.1216	2652.12
355	K.HFGnNTIIR.F	HexNAc(3)Hex(6)NeuAc(1)	2120000000	2943.22	2943.21
355	K.HFGnNTIIR.F	HexNAc(4)Hex(3)Fuc(1)	290000000	2515.0889 - 2515.1003	2515.1
355	K.HFGnNTIIR.F	HexNAc(4)Hex(4)Fuc(1)	2290000000	2677.1494 - 2677.1569	2677.15
355	K.HFGnNTIIR.F	HexNAc(4)Hex(4)Fuc(1)NeuAc(1)	2310000000	2968.23	2968.24
355	K.HFGnNTIIR.F	HexNAc(4)Hex(5)	273000000	2693.1482 - 2693.1490	2693.14
355	K.HFGnNTIIR.F	HexNAc(4)Hex(5)Fuc(1)	1720000000	2839.2006 - 2839.2107	2839.2
355	K.HFGnNTIIR.F	HexNAc(5)Hex(3)Fuc(1)	3030000000	2718.1806 - 2718.1857	2718.18
355	K.HFGnNTIIR.F	HexNAc(5)Hex(4)Fuc(1)	2020000000	2880.2304 - 2880.2346	2880.23
355	K.HFGnNTIIR.F	HexNAc(5)Hex(6)Fuc(1)NeuAc(1)	1140000000	3495.4215 - 3495.4423	3495.43
355	K.HFGnNTIIR.F	HexNAc(5)Hex(6)Fuc(1)NeuAc(2)	424000000	3786.5130 - 3786.5341	3786.52
355	K.HFGnNTIIR.F	HexNAc(5)Hex(6)Fuc(1)NeuAc(3)	19900000	4077.6099 - 4077.6249	4077.62
363	R.FAnSSGGDLEVTTH.S	HexNAc(2)Hex(6)	704000000	2812.1221 - 2812.1244	2812.12
363	R.FAnSSGGDLEVTTH.S	HexNAc(2)Hex(7)	293000000	2974.17	2974.17
363	R.FAnSSGGDLEVTTH.S	HexNAc(2)Hex(8)	1100000000	3136.2285 - 3136.2318	3136.22
363	R.FAnSSGGDLEVTTH.S	HexNAc(2)Hex(9)	10300000000	3298.2735 - 3298.2890	3298.28
448	R.CVSnITGLILTR.D	HexNAc(2)Hex(5)	209000000	2562.17	2562.16
448	R.CVSnITGLILTR.D	HexNAc(2)Hex(6)	340000000	2724.2108 - 2724.2216	2724.21
448	R.CVSnITGLILTR.D	HexNAc(2)Hex(7)	1630000000	2886.2610 - 2886.2783	2886.27
448	R.CVSnITGLILTR.D	HexNAc(2)Hex(8)	11000000000	3048.3229 - 3048.3322	3048.32
448	R.CVSnITGLILTR.D	HexNAc(2)Hex(9)	15400000000	3210.3793 - 3210.3852	3210.37
448	R.CVSnITGLILTR.D	HexNAc(5)Hex(3)Fuc(1)	7350000	2993.35	2993.35
462	R.DGGSTnSTTETFRPGGGDMR.D	HexNAc(2)Hex(5)	431000000	3258.31	3258.3
462	R.DGGSTnSTTETFRPGGGDMR.D	HexNAc(3)Hex(3)Fuc(1)	596000000	3283.3244 - 3283.3417	3283.33
462	R.DGGSTnSTTETFRPGGGDMR.D	HexNAc(3)Hex(4)Fuc(1)NeuAc(1)	1060000000	3736.4831 - 3736.4893	3736.48
462	R.DGGSTnSTTETFRPGGGDMR.D	HexNAc(3)Hex(6)	334000000	3623.44	3623.43
462	R.DGGSTnSTTETFRPGGGDMR.D	HexNAc(3)Hex(6)NeuAc(1)	178000000	3914.54	3914.53
462	R.DGGSTnSTTETFRPGGGDMR.D	HexNAc(4)Hex(3)Fuc(1)	1570000000	3486.4193 - 3486.4207	3486.41
462	R.DGGSTnSTTETFRPGGGDMR.D	HexNAc(4)Hex(4)Fuc(1)	1580000000	3648.4573 - 3648.4764	3648.46
462	R.DGGSTnSTTETFRPGGGDMR.D	HexNAc(4)Hex(4)Fuc(1)NeuAc(1)	2700000000	3939.57	3939.56
462	R.DGGSTnSTTETFRPGGGDMR.D	HexNAc(4)Hex(5)Fuc(1)	1000000000	3810.5152 - 3810.5284	3810.52
462	R.DGGSTnSTTETFRPGGGDMR.D	HexNAc(4)Hex(5)Fuc(1)NeuAc(1)	4060000000	4101.6108 - 4101.6263	4101.61
462	R.DGGSTnSTTETFRPGGGDMR.D	HexNAc(5)Hex(3)Fuc(1)	4170000000	3689.4935 - 3689.5015	3689.49
462	R.DGGSTnSTTETFRPGGGDMR.D	HexNAc(5)Hex(4)Fuc(1)	3950000000	3851.5502 - 3851.5565	3851.54
462	R.DGGSTnSTTETFRPGGGDMR.D	HexNAc(5)Hex(5)NeuAc(1)	352000000	4158.65	4158.63
462	R.DGGSTnSTTETFRPGGGDMR.D	HexNAc(5)Hex(6)Fuc(1)NeuAc(1)	2300000000	4466.7502 - 4466.7601	4466.74
462	R.DGGSTnSTTETFRPGGGDMR.D	HexNAc(5)Hex(6)Fuc(1)NeuAc(2)	1670000000	4757.8454 - 4757.8546	4757.84
462	R.DGGSTnSTTETFRPGGGDMR.D	HexNAc(5)Hex(6)Fuc(1)NeuAc(3)	793000000	5048.9381 - 5048.9528	5048.93
611	K.LICTTNVPWnSSWSNR.N	HexNAc(3)Hex(3)Fuc(1)	93300000	3175.38	3175.36
611	K.LICTTNVPWnSSWSNR.N	HexNAc(3)Hex(4)Fuc(1)	63300000	3337.43	3337.42
611	K.LICTTNVPWnSSWSNR.N	HexNAc(3)Hex(4)Fuc(1)NeuAc(1)	70800000	3628.53	3628.51
611	K.LICTTNVPWnSSWSNR.N	HexNAc(4)Hex(5)Fuc(1)NeuAc(1)	101000000	3993.6423 - 3993.6569	3993.65
611	K.LICTTNVPWnSSWSNR.N	HexNAc(5)Hex(4)Fuc(1)	294000000	3743.59	3743.58
611	K.LICTTNVPWnSSWSNR.N	HexNAc(5)Hex(6)Fuc(1)NeuAc(1)	1320000000	4358.77	4358.78
611	K.LICTTNVPWnSSWSNR.N	HexNAc(6)Hex(7)Fuc(1)NeuAc(2)	423000000	5014.9973 - 5015.0061	5015.01
Trypsin - Replicate 2
88	K.HNVWATHACVPTDPNPQEIHLEnVTEEFNmWK.N	HexNAc(2)Hex(5), Oxidation	85000000	5075.1638 - 5075.1934	5075.17
88	K.HNVWATHACVPTDPNPQEIHLEnVTEEFNMWK.N	HexNAc(2)Hex(5)	606000000	5059.1784 - 5059.1830	5059.18
88	K.HNVWATHACVPTDPNPQEIHLEnVTEEFNmWK.N	HexNAc(2)Hex(8), Oxidation	21900000	5561.33	5561.33
88	K.HNVWATHACVPTDPNPQEIHLEnVTEEFNmWK.N	HexNAc(3)Hex(4), Oxidation	122000000	5116.2033 - 5116.2075	5116.2
88	K.HNVWATHACVPTDPNPQEIHLEnVTEEFNMWK.N	HexNAc(3)Hex(4)	119000000	5100.2	5100.21
88	K.HNVWATHACVPTDPNPQEIHLEnVTEEFNMWK.N	HexNAc(3)Hex(5)	87600000	5262.24	5262.26
88	K.HNVWATHACVPTDPNPQEIHLEnVTEEFNMWK.N	HexNAc(3)Hex(5)NeuAc(1)	114000000	5553.3503 - 5553.3505	5553.35
88	K.HNVWATHACVPTDPNPQEIHLEnVTEEFNMWK.N	HexNAc(3)Hex(6)	240000000	5424.3020 - 5424.3057	5424.31
88	K.HNVWATHACVPTDPNPQEIHLEnVTEEFNMWK.N	HexNAc(3)Hex(6)NeuAc(1)	198000000	5715.4	5715.41
88	K.HNVWATHACVPTDPNPQEIHLEnVTEEFNmWK.N	HexNAc(4)Hex(3)Fuc(1), Oxidation	488000000	5303.2882 - 5303.2902	5303.29
88	K.HNVWATHACVPTDPNPQEIHLEnVTEEFNMWK.N	HexNAc(4)Hex(3)Fuc(1)	110000000	5287.2836 - 5287.2878	5287.29
88	K.HNVWATHACVPTDPNPQEIHLEnVTEEFNMWK.N	HexNAc(4)Hex(4)Fuc(1)	418000000	5449.3502 - 5449.3513	5449.34
88	K.HNVWATHACVPTDPNPQEIHLEnVTEEFNMWK.N	HexNAc(4)Hex(4)Fuc(1)NeuAc(1)	51100000	5740.42	5740.44
88	K.HNVWATHACVPTDPNPQEIHLEnVTEEFNmWK.N	HexNAc(4)Hex(5), Oxidation	128000000	5481.3394 - 5481.3513	5481.33
88	K.HNVWATHACVPTDPNPQEIHLEnVTEEFNMWK.N	HexNAc(4)Hex(5)	865000000	5465.3210 - 5465.3463	5465.34
88	K.HNVWATHACVPTDPNPQEIHLEnVTEEFNmWK.N	HexNAc(4)Hex(5)Fuc(1), Oxidation	38500000	5627.41	5627.39
88	K.HNVWATHACVPTDPNPQEIHLEnVTEEFNMWK.N	HexNAc(4)Hex(5)Fuc(1)	153000000	5611.41	5611.4
88	K.HNVWATHACVPTDPNPQEIHLEnVTEEFNmWK.N	HexNAc(4)Hex(5)Fuc(1)NeuAc(1), Oxidation	26400000	5918.49	5918.49
88	K.HNVWATHACVPTDPNPQEIHLEnVTEEFNMWK.N	HexNAc(4)Hex(5)Fuc(1)NeuAc(1)	328000000	5902.4958 - 5902.5118	5902.49
88	K.HNVWATHACVPTDPNPQEIHLEnVTEEFNMWK.N	HexNAc(4)Hex(5)NeuAc(1)	764000000	5756.4118 - 5756.4334	5756.43
88	K.HNVWATHACVPTDPNPQEIHLEnVTEEFNMWK.N	HexNAc(4)Hex(5)NeuAc(2)	298000000	6047.5308 - 6047.5358	6047.53
88	K.HNVWATHACVPTDPNPQEIHLEnVTEEFNmWK.N	HexNAc(5)Hex(3)Fuc(1), Oxidation	197000000	5506.3467 - 5506.3778	5506.37
88	K.HNVWATHACVPTDPNPQEIHLEnVTEEFNmWK.N	HexNAc(5)Hex(4)Fuc(1), Oxidation	358000000	5668.4206 - 5668.4292	5668.42
88	K.HNVWATHACVPTDPNPQEIHLEnVTEEFNMWK.N	HexNAc(5)Hex(5)NeuAc(1)	408000000	5959.5004 - 5959.5236	5959.51
88	K.HNVWATHACVPTDPNPQEIHLEnVTEEFNMWK.N	HexNAc(5)Hex(6)Fuc(1)NeuAc(1)	153000000	6267.65	6267.62
88	K.HNVWATHACVPTDPNPQEIHLEnVTEEFNMWK.N	HexNAc(5)Hex(6)Fuc(1)NeuAc(2)	122000000	6558.7131 - 6558.7233	6558.72
88	K.HNVWATHACVPTDPNPQEIHLEnVTEEFNMWK.N	HexNAc(6)Hex(6)Fuc(1)NeuAc(2)	30300000	6761.81	6761.8
190	R.LDVVQINENQGnR.S	HexNAc(2)Hex(5)	109000000	2714.1737 - 2714.1806	2714.18
190	R.LDVVQINENQGnR.S	HexNAc(3)Hex(3)Fuc(1)	17300000	2739.21	2739.21
190	R.LDVVQINENQGnR.S	HexNAc(3)Hex(4)Fuc(1)	8630000	2901.26	2901.26
190	R.LDVVQINENQGnR.S	HexNAc(3)Hex(4)Fuc(1)NeuAc(1)	71000000	3192.36	3192.36
190	R.LDVVQINENQGnR.S	HexNAc(3)Hex(5)Fuc(1)	14700000	3063.31	3063.31
190	R.LDVVQINENQGnR.S	HexNAc(3)Hex(5)Fuc(1)NeuAc(1)	58300000	3354.42	3354.41
190	R.LDVVQINENQGnR.S	HexNAc(4)Hex(3)Fuc(1)	75600000	2942.2856 - 2942.2883	2942.29
190	R.LDVVQINENQGnR.S	HexNAc(4)Hex(4)Fuc(1)	101000000	3104.3410 - 3104.3434	3104.34
190	R.LDVVQINENQGnR.S	HexNAc(4)Hex(4)Fuc(1)NeuAc(1)	1060000000	3395.4289 - 3395.4345	3395.44
190	R.LDVVQINENQGnR.S	HexNAc(4)Hex(5)Fuc(1)	58500000	3266.4028 - 3266.4044	3266.39
190	R.LDVVQINENQGnR.S	HexNAc(4)Hex(5)Fuc(1)NeuAc(1)	2250000000	3557.4792 - 3557.4944	3557.49
190	R.LDVVQINENQGnR.S	HexNAc(5)Hex(3)Fuc(1)	29000000	3145.36	3145.37
190	R.LDVVQINENQGnR.S	HexNAc(5)Hex(4)Fuc(1)	59800000	3307.42	3307.42
190	R.LDVVQINENQGnR.S	HexNAc(5)Hex(6)Fuc(1)NeuAc(2)	444000000	4213.71	4213.72
197	R.LINCnTSAITQACPK.V	HexNAc(2)Hex(5)	276000000	2906.2380 - 2906.2431	2906.24
197	R.LINCnTSAITQACPK.V	HexNAc(2)Hex(6)	175000000	3068.2850 - 3068.2966	3068.29
197	R.LINCnTSAITQACPK.V	HexNAc(2)Hex(7)	339000000	3230.3425 - 3230.3459	3230.35
197	R.LINCnTSAITQACPK.V	HexNAc(2)Hex(8)	873000000	3392.3937 - 3392.4062	3392.4
197	R.LINCnTSAITQACPK.V	HexNAc(2)Hex(9)	1600000000	3554.4453 - 3554.4631	3554.45
197	R.LINCnTSAITQACPK.V	HexNAc(3)Hex(5)Fuc(1)NeuAc(1)	52400000	3546.47	3546.47
197	R.LINCnTSAITQACPK.V	HexNAc(4)Hex(3)Fuc(1)	331000000	3134.3483 - 3134.3572	3134.35
197	R.LINCnTSAITQACPK.V	HexNAc(4)Hex(5)Fuc(1)NeuAc(1)	123000000	3749.55	3749.55
197	R.LINCnTSAITQACPK.V	HexNAc(5)Hex(4)Fuc(1)	320000000	3499.47	3499.48
197	R.LINCnTSAITQACPK.V	HexNAc(5)Hex(6)Fuc(1)NeuAc(1)	243000000	4114.67	4114.68
234	K.FnGTGPCPSVSTVQCTH.G	HexNAc(2)Hex(8)	259000000	3550.37	3550.37
234	K.FnGTGPCPSVSTVQCTH.G	HexNAc(2)Hex(9)	1150000000	3712.42	3712.43
276	R.SEnITNNAK.N	HexNAc(2)Hex(5)	5910000000	2205.8972 - 2205.9077	2205.9
276	R.SEnITNNAK.N	HexNAc(2)Hex(6)	1900000000	2367.9457 - 2367.9601	2367.95
276	R.SEnITNNAK.N	HexNAc(2)Hex(7)	3730000000	2529.9982 - 2530.0107	2530.01
276	R.SEnITNNAK.N	HexNAc(2)Hex(8)	3630000000	2692.0513 - 2692.0695	2692.06
276	R.SEnITNNAK.N	HexNAc(3)Hex(4)	218000000	2246.92	2246.93
276	R.SEnITNNAK.N	HexNAc(3)Hex(4)Fuc(1)	30600000	2392.9781 - 2392.9831	2392.99
276	R.SEnITNNAK.N	HexNAc(3)Hex(5)	346000000	2408.9748 - 2408.9780	2408.98
276	R.SEnITNNAK.N	HexNAc(3)Hex(6)	201000000	2571.03	2571.03
276	R.SEnITNNAK.N	HexNAc(3)Hex(6)NeuAc(1)	125000000	2862.14	2862.13
276	R.SEnITNNAK.N	HexNAc(4)Hex(3)Fuc(1)	70200000	2434.01	2434.01
276	R.SEnITNNAK.N	HexNAc(4)Hex(5)	279000000	2612.0556 - 2612.0589	2612.06
276	R.SEnITNNAK.N	HexNAc(4)Hex(5)Fuc(1)	135000000	2758.11	2758.12
276	R.SEnITNNAK.N	HexNAc(4)Hex(5)Fuc(1)NeuAc(1)	95900000	3049.2170 - 3049.2210	3049.21
276	R.SEnITNNAK.N	HexNAc(4)Hex(5)NeuAc(1)	222000000	2903.1601 - 2903.1642	2903.15
276	R.SEnITNNAK.N	HexNAc(5)Hex(4)Fuc(1)	224000000	2799.1333 - 2799.1511	2799.14
276	R.SEnITNNAK.N	HexNAc(6)Hex(6)Fuc(1)NeuAc(2)	127000000	3908.5070 - 3908.5184	3908.52
332	R.qAHCnVSK.A	HexNAc(2)Hex(7), pyro-Glu	138000000	2465.93	2465.94
332	R.qAHCnVSK.A	HexNAc(2)Hex(8), pyro-Glu	247000000	2627.9880 - 2627.9933	2627.99
332	R.qAHCnVSK.A	HexNAc(2)Hex(9), pyro-Glu	2260000000	2790.0412 - 2790.0444	2790.04
339	K.ATWnETLGK.V	HexNAc(2)Hex(7)	177000000	2559.03	2559.04
339	K.ATWnETLGK.V	HexNAc(2)Hex(8)	2700000000	2721.0804 - 2721.0817	2721.09
339	K.ATWnETLGK.V	HexNAc(2)Hex(9)	7330000000	2883.1337 - 2883.1520	2883.14
355	K.HFGnNTIIR.F	HexNAc(2)Hex(5)	6380000000	2286.9806 - 2286.9939	2286.99
355	K.HFGnNTIIR.F	HexNAc(2)Hex(6)	51500000	2449.04	2449.04
355	K.HFGnNTIIR.F	HexNAc(2)Hex(7)	235000000	2611.0881 - 2611.0970	2611.09
355	K.HFGnNTIIR.F	HexNAc(2)Hex(8)	166000000	2773.1498 - 2773.1509	2773.14
355	K.HFGnNTIIR.F	HexNAc(2)Hex(9)	218000000	2935.2006 - 2935.2060	2935.2
355	K.HFGnNTIIR.F	HexNAc(3)Hex(3)Fuc(1)	458000000	2312.0163 - 2312.0184	2312.02
355	K.HFGnNTIIR.F	HexNAc(3)Hex(4)Fuc(1)	938000000	2474.0618 - 2474.0774	2474.07
355	K.HFGnNTIIR.F	HexNAc(3)Hex(4)Fuc(1)NeuAc(1)	917000000	2765.1562 - 2765.1728	2765.16
355	K.HFGnNTIIR.F	HexNAc(3)Hex(5)	453000000	2490.0605 - 2490.0738	2490.06
355	K.HFGnNTIIR.F	HexNAc(3)Hex(5)Fuc(1)	811000000	2636.1125 - 2636.1281	2636.12
355	K.HFGnNTIIR.F	HexNAc(3)Hex(5)Fuc(1)NeuAc(1)	1210000000	2927.2062 - 2927.2281	2927.22
355	K.HFGnNTIIR.F	HexNAc(3)Hex(5)NeuAc(1)	316000000	2781.1511 - 2781.1546	2781.16
355	K.HFGnNTIIR.F	HexNAc(3)Hex(6)	408000000	2652.1141 - 2652.1240	2652.12
355	K.HFGnNTIIR.F	HexNAc(3)Hex(6)NeuAc(1)	519000000	2943.2050 - 2943.2070	2943.21
355	K.HFGnNTIIR.F	HexNAc(4)Hex(3)Fuc(1)	272000000	2515.1	2515.1
355	K.HFGnNTIIR.F	HexNAc(4)Hex(4)Fuc(1)	383000000	2677.15	2677.15
355	K.HFGnNTIIR.F	HexNAc(4)Hex(4)Fuc(1)NeuAc(1)	434000000	2968.2411 - 2968.2488	2968.24
355	K.HFGnNTIIR.F	HexNAc(4)Hex(5)Fuc(1)	349000000	2839.1998 - 2839.2075	2839.2
355	K.HFGnNTIIR.F	HexNAc(4)Hex(5)Fuc(1)NeuAc(1)	873000000	3130.2868 - 3130.2941	3130.3
355	K.HFGnNTIIR.F	HexNAc(5)Hex(3)Fuc(1)	566000000	2718.1696 - 2718.1797	2718.18
355	K.HFGnNTIIR.F	HexNAc(5)Hex(4)Fuc(1)	331000000	2880.2291 - 2880.2381	2880.23
355	K.HFGnNTIIR.F	HexNAc(5)Hex(6)Fuc(1)NeuAc(1)	261000000	3495.44	3495.43
355	K.HFGnNTIIR.F	HexNAc(5)Hex(6)Fuc(1)NeuAc(2)	153000000	3786.52	3786.52
355	K.HFGnNTIIR.F	HexNAc(6)Hex(6)Fuc(1)NeuAc(2)	125000000	3989.6147 - 3989.6173	3989.6
363	R.FAnSSGGDLEVTTH.S	HexNAc(2)Hex(7)	212000000	2974.17	2974.17
363	R.FAnSSGGDLEVTTH.S	HexNAc(2)Hex(8)	338000000	3136.21	3136.22
363	R.FAnSSGGDLEVTTH.S	HexNAc(2)Hex(9)	2840000000	3298.2758 - 3298.2846	3298.28
448	R.CVSnITGLILTR.D	HexNAc(2)Hex(5)	32000000	2562.1670 - 2562.1699	2562.16
448	R.CVSnITGLILTR.D	HexNAc(2)Hex(6)	111000000	2724.2066 - 2724.2172	2724.21
448	R.CVSnITGLILTR.D	HexNAc(2)Hex(8)	1570000000	3048.3241 - 3048.3293	3048.32
448	R.CVSnITGLILTR.D	HexNAc(2)Hex(9)	2100000000	3210.3815 - 3210.3849	3210.37
462	R.DGGSTnSTTETFRPGGGDMR.D	HexNAc(3)Hex(4)Fuc(1)	96000000	3445.37	3445.38
462	R.DGGSTnSTTETFRPGGGDMR.D	HexNAc(3)Hex(5)Fuc(1)	94300000	3607.4227 - 3607.4249	3607.44
462	R.DGGSTnSTTETFRPGGGDMR.D	HexNAc(4)Hex(4)Fuc(1)	567000000	3648.46	3648.46
462	R.DGGSTnSTTETFRPGGGDMR.D	HexNAc(4)Hex(4)Fuc(1)NeuAc(1)	676000000	3939.54	3939.56
462	R.DGGSTnSTTETFRPGGGDMR.D	HexNAc(4)Hex(5)Fuc(1)	419000000	3810.51	3810.52
462	R.DGGSTnSTTETFRPGGGDMR.D	HexNAc(4)Hex(5)Fuc(1)NeuAc(1)	923000000	4101.6005 - 4101.6049	4101.61
462	R.DGGSTnSTTETFRPGGGDMR.D	HexNAc(5)Hex(4)Fuc(1)	1020000000	3851.5316 - 3851.5415	3851.54
462	R.DGGSTnSTTETFRPGGGDMR.D	HexNAc(5)Hex(6)Fuc(1)NeuAc(2)	600000000	4757.8319 - 4757.8483	4757.84
611	K.LICTTNVPWnSSWSNR.N	HexNAc(3)Hex(3)Fuc(1)	56200000	3175.37	3175.36
611	K.LICTTNVPWnSSWSNR.N	HexNAc(5)Hex(4)Fuc(1)	223000000	3743.59	3743.58
611	K.LICTTNVPWnSSWSNR.N	HexNAc(5)Hex(6)Fuc(1)NeuAc(1)	45200000	4358.78	4358.78
611	K.LICTTNVPWnSSWSNR.N	HexNAc(5)Hex(6)Fuc(1)NeuAc(2)	1740000000	4649.8812 - 4649.8861	4649.87
611	K.LICTTNVPWnSSWSNR.N	HexNAc(6)Hex(6)Fuc(1)NeuAc(2)	78800000	4852.9493 - 4852.9672	4852.95
611	K.LICTTNVPWnSSWSNR.N	HexNAc(6)Hex(7)Fuc(1)NeuAc(2)	249000000	5014.9886 - 5015.0241	5015.01
Chymotrypsin - Replicate 1
156	M.RGELKnCSF.N	HexNAc(2)Hex(5)	85100000	2325.9557 - 2325.9566	2325.95
156	M.RGELKnCSF.N	HexNAc(2)Hex(6)	162000000	2487.9996 - 2488.0117	2488
156	M.RGELKnCSF.N	HexNAc(2)Hex(7)	612000000	2650.0584 - 2650.0644	2650.06
156	M.RGELKnCSF.N	HexNAc(2)Hex(8)	2360000000	2812.1023 - 2812.1203	2812.11
156	M.RGELKnCSF.N	HexNAc(2)Hex(9)	5900000000	2974.1604 - 2974.1717	2974.16
160	F.nMTTEL.R	HexNAc(2)Hex(5)	415000000	1923.7447 - 1923.7455	1923.74
160	F.nMTTEL.R	HexNAc(2)Hex(6)	930000000	2085.7961 - 2085.7978	2085.79
160	F.nMTTEL.R	HexNAc(2)Hex(7)	431000000	2247.8461 - 2247.8505	2247.84
160	F.nmTTEL.R, Oxidation	HexNAc(2)Hex(8)	577000000	2425.9	2425.89
160	F.nMTTEL.R	HexNAc(2)Hex(8)	1350000000	2409.9015 - 2409.9047	2409.9
160	F.nmTTEL.R, Oxidation	HexNAc(2)Hex(9)	1020000000	2587.9450 - 2587.9540	2587.95
160	F.nMTTEL.R	HexNAc(2)Hex(9)	2440000000	2571.9565 - 2571.9604	2571.95
262	L.LLnGSLAEEEVM.I	HexNAc(2)Hex(5)	30100000	2520.06	2520.06
262	L.LLnGSLAEEEVM.I	HexNAc(2)Hex(6)	26600000	2682.0996 - 2682.1134	2682.11
262	L.LLnGSLAEEEVM.I	HexNAc(2)Hex(7)	212000000	2844.1586 - 2844.1665	2844.16
262	L.LLnGSLAEEEVM.I	HexNAc(2)Hex(8)	856000000	3006.2165 - 3006.2245	3006.21
262	L.LLnGSLAEEEVM.I	HexNAc(2)Hex(9)	2680000000	3168.2565 - 3168.2778	3168.27
386	F.FYCnTSGLF.N	HexNAc(2)Hex(7)	18600000	2648	2648
386	F.FYCnTSGLF.N	HexNAc(2)Hex(8)	76000000	2810.0410 - 2810.0528	2810.05
386	F.FYCnTSGLF.N	HexNAc(2)Hex(9)	693000000	2972.0998 - 2972.1149	2972.1
386	Y.CnTSGLF.N	HexNAc(2)Hex(8)	426000000	2499.9260 - 2499.9277	2499.92
386	Y.CnTSGLF.N	HexNAc(2)Hex(9)	1110000000	2661.98	2661.97
392	F.nSTW.I	HexNAc(2)Hex(7)	68600000	2046.7416 - 2046.7490	2046.74
392	F.nSTW.I	HexNAc(2)Hex(8)	435000000	2208.8007 - 2208.8012	2208.79
392	F.nSTW.I	HexNAc(2)Hex(9)	514000000	2370.8498 - 2370.8559	2370.85
625	W.DnMTWLQW.D	HexNAc(2)Hex(5)	298000000	2308.8898 - 2308.8899	2308.89
625	W.DnMTWLQW.D	HexNAc(2)Hex(6)	228000000	2470.9459 - 2470.9477	2470.95
637	W.DKEISnY.T	HexNAc(2)Hex(5)	2220000000	2083.8202 - 2083.8284	2083.82
637	W.DKEISnY.T	HexNAc(2)Hex(7)	3440000000	2407.9333 - 2407.9351	2407.93
637	W.DKEISnY.T	HexNAc(2)Hex(8)	964000000	2569.9864 - 2569.9890	2569.98
637	W.DKEISnY.T	HexNAc(2)Hex(9)	109000000	2732.03	2732.03
637	W.DKEISnY.T	HexNAc(3)Hex(3)Fuc(1)	62400000	2108.8552 - 2108.8591	2108.85
637	W.DKEISnY.T	HexNAc(3)Hex(4)Fuc(1)	465000000	2270.9	2270.9
Chymotrypsin - Replicate 2
156	M.RGELKnCSF.N	HexNAc(2)Hex(8)	218000000	2812.12	2812.11
156	M.RGELKnCSF.N	HexNAc(2)Hex(9)	599000000	2974.1657 - 2974.1690	2974.16
156	L.KnCSF.N	HexNAc(2)Hex(5)	99700000	1870.7	1870.7
156	L.KnCSF.N	HexNAc(2)Hex(6)	159000000	2032.76	2032.76
156	L.KnCSF.N	HexNAc(2)Hex(7)	627000000	2194.8017 - 2194.8088	2194.81
156	L.KnCSF.N	HexNAc(2)Hex(8)	2230000000	2356.8554 - 2356.8618	2356.86
156	L.KnCSF.N	HexNAc(2)Hex(9)	4310000000	2518.91	2518.91
160	F.nMTTEL.R	HexNAc(2)Hex(5)	198000000	1923.74	1923.74
160	F.nMTTEL.R	HexNAc(2)Hex(6)	519000000	2085.78	2085.79
160	F.nMTTEL.R	HexNAc(2)Hex(7)	384000000	2247.84	2247.84
160	F.nMTTEL.R	HexNAc(2)Hex(8)	1080000000	2409.8959 - 2409.8974	2409.9
160	F.nMTTEL.R	HexNAc(2)Hex(9)	715000000	2571.95	2571.95
262	L.LLnGSLAEEEVM.I	HexNAc(2)Hex(6)	49300000	2682.11	2682.11
262	L.LLnGSLAEEEVM.I	HexNAc(2)Hex(8)	145000000	3006.21	3006.21
262	L.LLnGSLAEEEVM.I	HexNAc(2)Hex(9)	425000000	3168.2634 - 3168.2646	3168.27
262	L.nGSLAEEEVM.I	HexNAc(2)Hex(8)	125000000	2780.05	2780.05
262	L.nGSLAEEEVM.I	HexNAc(2)Hex(9)	209000000	2942.1	2942.1
386	F.FYCnTSGLF.N	HexNAc(2)Hex(9)	155000000	2972.11	2972.1
386	F.YCnTSGLF.N	HexNAc(2)Hex(8)	480000000	2662.98	2662.98
386	F.YCnTSGLF.N	HexNAc(2)Hex(9)	982000000	2825.0285 - 2825.0451	2825.04
392	F.nSTW.I	HexNAc(2)Hex(6)	65900000	1884.69	1884.69
392	F.nSTW.I	HexNAc(2)Hex(7)	67400000	2046.7380 - 2046.7490	2046.74
392	F.nSTW.I	HexNAc(2)Hex(8)	450000000	2208.7914 - 2208.8017	2208.79
392	F.nSTW.I	HexNAc(2)Hex(9)	442000000	2370.8449 - 2370.8552	2370.85
611	W.nSSW.S	HexNAc(2)Hex(5)	386000000	1708.62	1708.62
611	W.nSSW.S	HexNAc(5)Hex(3)Fuc(1)	996000000	2139.81	2139.81
611	W.nSSW.S	HexNAc(5)Hex(4)Fuc(1)	57100000	2301.87	2301.86
611	W.nSSW.S	HexNAc(5)Hex(6)Fuc(1)NeuAc(1)	197000000	2917.0624 - 2917.0663	2917.06
611	W.nSSW.S	HexNAc(6)Hex(6)Fuc(1)NeuAc(2)	46900000	3411.2324 - 3411.2350	3411.24
618	W.SNRnLSEIW.D	HexNAc(2)Hex(5)	57500000	2333.98	2333.97
618	W.SNRnLSEIW.D	HexNAc(3)Hex(5)NeuAc(1)	295000000	2828.1407 - 2828.1415	2828.15
618	W.SNRnLSEIW.D	HexNAc(4)Hex(3)Fuc(1)	97300000	2562.0834 - 2562.0927	2562.09
618	W.SNRnLSEIW.D	HexNAc(4)Hex(4)Fuc(1)	713000000	2724.1313 - 2724.1440	2724.14
618	W.SNRnLSEIW.D	HexNAc(4)Hex(4)Fuc(1)NeuAc(1)	180000000	3015.2291 - 3015.2370	3015.23
618	W.SNRnLSEIW.D	HexNAc(4)Hex(5)Fuc(1)	516000000	2886.1935 - 2886.1991	2886.19
618	W.SNRnLSEIW.D	HexNAc(4)Hex(5)Fuc(1)NeuAc(1)	89900000	3177.2927 - 3177.2991	3177.29
618	W.SNRnLSEIW.D	HexNAc(5)Hex(4)Fuc(1)	90600000	2927.2123 - 2927.2182	2927.22
618	W.SNRnLSEIW.D	HexNAc(5)Hex(6)Fuc(1)NeuAc(2)	66500000	3833.52	3833.51
618	W.SNRnLSEIW.D	HexNAc(5)Hex(6)Fuc(1)NeuAc(3)	195000000	4124.61	4124.61
618	W.SNRnLSEIW.D	HexNAc(6)Hex(6)Fuc(1)NeuAc(2)	49400000	4036.5776 - 4036.5867	4036.59
618	W.SNRnLSEIW.D	HexNAc(6)Hex(7)Fuc(1)NeuAc(2)	50400000	4198.63	4198.65
618	W.SNRnLSEIW.D	HexNAc(6)Hex(7)Fuc(1)NeuAc(3)	78200000	4489.72	4489.74
618	W.SNRnLSEIW.D	HexNAc(6)Hex(7)Fuc(1)NeuAc(4)	25800000	4780.8226 - 4780.8405	4780.84
637	W.DKEISnY.T	HexNAc(2)Hex(5)	699000000	2083.82	2083.82
637	W.DKEISnY.T	HexNAc(2)Hex(6)	559000000	2245.87	2245.87
637	W.DKEISnY.T	HexNAc(2)Hex(7)	1710000000	2407.9267 - 2407.9333	2407.93
637	W.DKEISnY.T	HexNAc(2)Hex(8)	434000000	2569.9809 - 2569.9833	2569.98
637	W.DKEISnY.T	HexNAc(2)Hex(9)	200000000	2732.04	2732.03
637	W.DKEISnY.T	HexNAc(3)Hex(4)Fuc(1)	55200000	2270.9052 - 2270.9062	2270.9
637	W.DKEISnY.T	HexNAc(3)Hex(5)	188000000	2286.89	2286.9
637	W.DKEISnY.T	HexNAc(3)Hex(5)Fuc(1)	91100000	2432.96	2432.96
637	W.DKEISnY.T	HexNAc(3)Hex(5)NeuAc(1)	101000000	2577.99	2578
637	W.DKEISnY.T	HexNAc(3)Hex(6)	119000000	2448.95	2448.95
637	W.DKEISnY.T	HexNAc(4)Hex(4)Fuc(1)	205000000	2473.99	2473.98
